# Supplementary material for: Phylogenomics shows unique traits in Noctilucales are derived rather than ancestral
Source: PNAS Nexus. 2022 Sep 22;1(4):pgac202. doi: 10.1093/pnasnexus/pgac202 (PMC9802342; doi:10.1093/pnasnexus/pgac202)
Supplement: pgac202_Supplemental_Files [file pgac202_supplemental_files.zip]

Archive with 2 entries (2 files):
- PNASNEXUS-PNASNEXUS-2022-00515-s01.docx
- PNASNEXUS-PNASNEXUS-2022-00515-s02.xlsx
