# Supplementary material for: Phylogenomics shows unique traits in Noctilucales are derived rather than ancestral
Source: PNAS Nexus. 2022 Sep 22;1(4):pgac202. doi: 10.1093/pnasnexus/pgac202 (PMC9802342; doi:10.1093/pnasnexus/pgac202)
Supplement: pgac202_Supplemental_Files [file pgac202_supplemental_files.zip › PNASNEXUS-PNASNEXUS-2022-00515-s02.xlsx]

## Sheet: Samples
Supplementary spreadsheet: Information for each cell collected in this study includes the taxonomic identity (Taxon), cell identifier (ID), date of collection (Collection date), BUSCO scores (CS=Complete, single; CD=Complete, duplicated; F=Fragmented; M=Missing), and prevalence in the 205 gene maximum liklihood analysis (% representation in 205 gene ML analysis).
							BUSCO (alveolate)							% representation in 205 gene ML analysis
Taxon	ID	Collection date	CS	CD	F	M						Present	Absent
Abediniales sp.	Ab-JP	2020-12-29	1	5	10	155						37	169
Amphidinium sp.	Am-JP1	2020-12-10	6	5	10	150						35	171
Amphidinium sp.	Am-JP2	2020-12-10	1	0	1	169						8	198
Amphidinium sp.	Am-JP3	2021-01-08	28	21	38	84						132	74
Amphidinium sp.	Am-JP4	2021-01-08	9	5	19	138						66	140
Fabadinium amicum	Fa-JP1	2020-12-10	4	7	22	138						64	142
Fabadinium amicum	Fa-JP2	2021-01-08	77	23	27	44						142	64
Fabadinium amicum	Fa-FC3	2021-01-22	3	3	21	144						70	136
Kofoidinium sp.	Ko-JP1	2021-01-08	64	33	29	45						134	72
Kofoidinium sp.	Ko-FC2	2021-01-22	12	6	23	130						66	140
Kofoidinium sp.	Ko-QI3	2021-09-13	7	0	11	153						39	167
Kofoidinium sp.	Ko-QI4	2021-09-13	4	0	7	160						23	183
Kofoidinium sp.	Ko-QI5	2021-09-14	4	2	7	158						39	167
Kofoidinium sp.	Ko-QI6	2021-09-16	2	0	3	166						8	198
Kofoidinium sp.	Ko-QI7	2021-09-16	12	3	21	135						64	142
Kofoidinium sp.	Ko-QI8	2021-09-16	10	8	28	125						82	124
Noctiluca sp.	No-FC1	2020-05-19	36	20	54	61						181	25
Noctiluca sp.	No-FC2	2020-05-20	20	13	53	85						161	45
Noctiluca sp.	No-FC3	2020-09-24	36	19	53	63						175	31
Spatulodinium pseudonoctiluca	Sp-QI1	2021-09-12	10	13	33	115						117	89
Spatulodinium pseudonoctiluca	Sp-QI2	2021-09-12	1	1	3	166						19	187
Spatulodinium pseudonoctiluca	Sp-QI3	2021-09-12	6	6	21	138						60	146
Spatulodinium pseudonoctiluca	Sp-QI4	2021-09-12	12	14	30	115						132	74
Spatulodinium pseudonoctiluca	Sp-QI5	2021-09-13	13	3	15	140						80	126
Spatulodinium pseudonoctiluca	Sp-QI6	2021-09-13	35	17	46	73						155	51
Spatulodinium pseudonoctiluca	Sp-QI7	2021-09-13	22	17	43	89						146	60
Spatulodinium pseudonoctiluca	Sp-QI8	2021-09-16	41	25	45	60						167	39
